# Supplementary material for: Independent amylase gene copy number bursts correlate with dietary preferences in mammals
Source: eLife. 2019 May 14;8:e44628. doi: 10.7554/eLife.44628 (PMC6516957; doi:10.7554/eLife.44628)
Supplement: Supplementary file 1. [file elife-44628-supp1.xlsx]

## Sheet: Copy # & Sal. Activity 
#Amylase enzymatic activity in saliva and gene copy numbers across mammalian species (data used for Figures 3 and 5).
#RAW_ACT, enzymatic activity of amylase in units per milliliter saliva.
#NORM_ACT, enzymatic activity of amylase in units per milligram total salivary protein.
#The RAWddPCR and Diploid_ddpcr columns represents digital PCR haploid and diploid copy number raw results, respectively
#The Diploid_EST and Type columns represent the absolute copy number estimate used in Figure 3C.
#REF_genome, amylase gene copy number based on BLAST analysis of reference genome data.
#Source, sample provider.
Species Name	SampleID	Order	RAW_ACT _U/ml)	NORM_ACT_(U/mg)	RAWddPCR	Diploid_ddpcr	Diploid_EST	Type	REF_genome	Source
Papio_anubis	Baboon	Primate	5650	1652.53	2.79	5.58	6	ddPCR	2	Southwest National Primate Research Center
Papio_anubis	Baboon	Primate	2450	1199.8	3.1	6.2	6	ddPCR	2	Southwest National Primate Research Center
Papio_anubis	Baboon	Primate	3250	1057.94	3.11	6.22	6	ddPCR	2	Southwest National Primate Research Center
Papio_anubis	Baboon	Primate	NA	NA	3.117	6.234	6	ddPCR	2	Coriell Institute for Medical Research
Papio_anubis	Baboon	Primate	NA	NA	3.2	6.4	6	ddPCR	2	Coriell Institute for Medical Research
Papio_anubis	Baboon	Primate	NA	NA	3.227	6.454	7	ddPCR	2	Coriell Institute for Medical Research
Papio_anubis	Baboon	Primate	NA	NA	4.07	8.14	8	ddPCR	2	Coriell Institute for Medical Research
Ovis_canadensis	BigHornSheep	Ungulate	NA	NA	1	2	2	ddPCR	NA	Museum of Southwestern Biology
Sicista_betulina	Birch_Mouse	Rodent	NA	NA	1.5	3	3	ddPCR	NA	Museum of Southwestern Biology
Sicista_betulina	Birch_Mouse	Rodent	NA	NA	1.7	3.4	3	ddPCR	NA	Museum of Southwestern Biology
Sicista_betulina	Birch_Mouse	Rodent	NA	NA	3.06	6.12	6	ddPCR	NA	Museum of Southwestern Biology
Bos_bison	Bison	Ungulate	NA	NA	2	4	4	ddPCR	2	Museum of Southwestern Biology
Bos_bison	Bison	Ungulate	NA	NA	2.2	4.4	4	ddPCR	2	Museum of Southwestern Biology
Bos_bison	Bison	Ungulate	NA	NA	2.75	5.5	5	ddPCR	2	Museum of Southwestern Biology
Bos_bison	Bison	Ungulate	NA	NA	3	6	6	ddPCR	2	Museum of Southwestern Biology
Rattus_rattus	Black_Rat	Rodent	NA	NA	2.79	5.58	6	ddPCR	NA	Museum of Southwestern Biology
Rattus_rattus	Black_Rat	Rodent	NA	NA	3.47	6.94	7	ddPCR	NA	Museum of Southwestern Biology
Ursus_americanus	BlackBear	Carnivore	NA	NA	2.038	4.076	4	ddPCR	NA	SUNY at Buffalo_Omer_Gokcumen
Sus_scrofa	Boar	Ungulate	2.965	1.3113	3.55	7.1	7	ddPCR	6	Friedrich-Loeffler-Institut
Sus_scrofa	Boar	Ungulate	3.215	2.2593	5.18	10.36	10	ddPCR	6	Friedrich-Loeffler-Institut
Sus_scrofa	Boar	Ungulate	5.51	4.4796	5.693	11.386	11	ddPCR	6	Friedrich-Loeffler-Institut
Sus_scrofa	Boar	Ungulate	4.94	2.245	5.944	11.888	12	ddPCR	6	Friedrich-Loeffler-Institut
Sus_scrofa	Boar	Ungulate	10.475	5.4387	7.368	14.736	15	ddPCR	6	Friedrich-Loeffler-Institut
Pan_paniscus	Bonobo	Primate	NA	NA	3.026	6.052	6	ddPCR	3	Coriell Institute for Medical Research
Rattus_norvegicus	Brown_Rat	Rodent	62	58.49	4.25	8.5	9	ddPCR	5	SUNY at Buffalo_Torregrossa
Rattus_norvegicus	Brown_Rat	Rodent	85.8	38.746	4.448	8.896	9	ddPCR	5	SUNY at Buffalo_Torregrossa
Rattus_norvegicus	Brown_Rat	Rodent	NA	NA	4.65	9.3	9	ddPCR	5	Cornell University
Rattus_norvegicus	Brown_Rat	Rodent	76.2	42.929	4.69	9.38	9	ddPCR	5	SUNY at Buffalo_Torregrossa
Rattus_norvegicus	Brown_Rat	Rodent	47.75	35.3965	4.89	9.78	10	ddPCR	5	SUNY at Buffalo_Torregrossa
Rattus_norvegicus	Brown_Rat	Rodent	NA	NA	4.92	9.84	10	ddPCR	5	Museum of Southwestern Biology
Rattus_norvegicus	Brown_Rat	Rodent	NA	NA	4.98	9.96	10	ddPCR	5	Museum of Southwestern Biology
Rattus_norvegicus	Brown_Rat	Rodent	56	56.83	5.05	10.1	10	ddPCR	5	SUNY at Buffalo_Torregrossa
Rattus_norvegicus	Brown_Rat	Rodent	NA	NA	5.05	10.1	10	ddPCR	5	Museum of Southwestern Biology
Rattus_norvegicus	Brown_Rat	Rodent	90.73	59.54	5.11	10.22	10	ddPCR	5	SUNY at Buffalo_Torregrossa
Rattus_norvegicus	Brown_Rat	Rodent	130	39.914	5.185	10.37	10	ddPCR	5	SUNY at Buffalo_Torregrossa
Rattus_norvegicus	Brown_Rat	Rodent	NA	NA	5.3	10.6	11	ddPCR	5	Museum of Southwestern Biology
Rattus_norvegicus	Brown_Rat	Rodent	211	100.47	5.357	10.714	11	ddPCR	5	SUNY at Buffalo_Torregrossa
Rattus_norvegicus	Brown_Rat	Rodent	127.08	86.63	5.67	11.34	11	ddPCR	5	SUNY at Buffalo_Torregrossa
Rattus_norvegicus	Brown_Rat	Rodent	156.81	78.29	6.1	12.2	12	ddPCR	5	SUNY at Buffalo_Torregrossa
Rattus_norvegicus	Brown_Rat	Rodent	NA	NA	6.35	12.7	13	ddPCR	5	Cornell University
Rattus_norvegicus	Brown_Rat	Rodent	237	124.21	7.13	14.26	14	ddPCR	5	SUNY at Buffalo_Torregrossa
Rattus_norvegicus	Brown_Rat	Rodent	124	79.132	7.5	15	15	ddPCR	5	Cornell University
Ursus_arctos	BrownBear	Carnivore	NA	NA	2.0726	4.1452	4	ddPCR	NA	SUNY at Buffalo_Omer_Gokcumen
Ursus_arctos	BrownBear	Carnivore	NA	NA	2.6351	5.2702	5	ddPCR	NA	SUNY at Buffalo_Omer_Gokcumen
Cebus_capucinus	Capuchin	Primate	0.825	1.1768	2.52	5.04	5	ddPCR	NA	Southwest National Primate Research Center
Cebus_capucinus	Capuchin	Primate	4	1.947	2.8	5.6	6	ddPCR	NA	Southwest National Primate Research Center
Cebus_capucinus	Capuchin	Primate	7.5	3.218	3	6	6	ddPCR	NA	Southwest National Primate Research Center
Cebus_capucinus	Capuchin	Primate	9.125	4.7182	3.67	7.34	7	ddPCR	NA	Southwest National Primate Research Center
Felis_catus	Cat	Carnivore	NA	NA	1.06	2.12	2	ddPCR	1	Museum of Southwestern Biology
Pan_troglodytes	Chimp	Primate	NA	NA	2.793	5.586	6	ddPCR	3	Coriell Institute for Medical Research
Pan_troglodytes	Chimp	Primate	146.8	54.37	2.83	5.66	6	ddPCR	3	Buffalo Zoo
Pan_troglodytes	Chimp	Primate	NA	NA	2.843	5.686	6	ddPCR	3	Coriell Institute for Medical Research
Pan_troglodytes	Chimp	Primate	46	32.857	3.08	6.16	6	ddPCR	3	Buffalo Zoo
Pan_troglodytes	Chimp	Primate	NA	NA	3.31	6.62	6	ddPCR	3	Coriell Institute for Medical Research
Colobus_guereza	Colobus	Primate	NA	NA	0.695	1.39	2	ddPCR	1	Coriell Institute for Medical Research
Colobus_guereza	Colobus	Primate	NA	NA	0.84	1.68	2	ddPCR	1	Coriell Institute for Medical Research
Puma_concolor	Cougar	Carnivore	NA	NA	1.14	2.28	2	ddPCR	1	Museum of Southwestern Biology
Puma_concolor	Cougar	Carnivore	NA	NA	1.3	2.6	3	ddPCR	1	Museum of Southwestern Biology
Puma_concolor	Cougar	Carnivore	NA	NA	1.5	3	3	ddPCR	1	Museum of Southwestern Biology
Bos_taurus	Cow	Ungulate	0.053	0.0899	1.3	2.6	3	ddPCR	2	SUNY at Buffalo_Stefan_Ruhl
Bos_taurus	Cow	Ungulate	0.034	0.096	1.36	2.72	3	ddPCR	2	SUNY at Buffalo_Stefan_Ruhl
Bos_taurus	Cow	Ungulate	0.51	0.19	1.45	2.9	3	ddPCR	2	SUNY at Buffalo_Stefan_Ruhl
Bos_taurus	Cow	Ungulate	0.048	0.118	1.56	3.12	3	ddPCR	2	SUNY at Buffalo_Stefan_Ruhl
Bos_taurus	Cow	Ungulate	1.15	0.181	1.6	3.2	3	ddPCR	2	Cornell University
Bos_taurus	Cow	Ungulate	0.048	0.113	1.67	3.34	3	ddPCR	2	SUNY at Buffalo_Stefan_Ruhl
Bos_taurus	Cow	Ungulate	0.0333	0.1	1.74	3.48	4	ddPCR	2	SUNY at Buffalo_Stefan_Ruhl
Bos_taurus	Cow	Ungulate	0.068	0.12	1.78	3.56	4	ddPCR	2	Cornell University
Bos_taurus	Cow	Ungulate	0.0236	0.066	1.79	3.58	4	ddPCR	2	SUNY at Buffalo_Stefan_Ruhl
Bos_taurus	Cow	Ungulate	0.062	0.161	1.89	3.78	4	ddPCR	2	SUNY at Buffalo_Stefan_Ruhl
Bos_taurus	Cow	Ungulate	NA	NA	1.99	3.98	4	ddPCR	2	SUNY at Buffalo_Omer_Gokcumen
Peromyscus_maniculatus	Deer_Mouse	Rodent	NA	NA	2.76	5.52	6	ddPCR	4	Museum of Southwestern Biology
Peromyscus_maniculatus	Deer_Mouse	Rodent	NA	NA	3.03	6.06	6	ddPCR	4	Museum of Southwestern Biology
Peromyscus_maniculatus	Deer_Mouse	Rodent	47	53.6529	3.33	6.66	7	ddPCR	4	SUNY Plattsburgh_Garneau
Peromyscus_maniculatus	Deer_Mouse	Rodent	225	98.32	3.6	7.2	7	ddPCR	4	SUNY Plattsburgh_Garneau
Peromyscus_maniculatus	Deer_Mouse	Rodent	670	229	3.76	7.52	8	ddPCR	4	SUNY Plattsburgh_Garneau
Peromyscus_maniculatus	Deer_Mouse	Rodent	190	89.64	3.88	7.76	8	ddPCR	4	SUNY Plattsburgh_Garneau
Peromyscus_maniculatus	Deer_Mouse	Rodent	175	341	3.89	7.78	8	ddPCR	4	SUNY Plattsburgh_Garneau
Peromyscus_maniculatus	Deer_Mouse	Rodent	148	43.825	4	8	8	ddPCR	4	SUNY Plattsburgh_Garneau
Peromyscus_maniculatus	Deer_Mouse	Rodent	NA	NA	4.1	8.2	8	ddPCR	4	SUNY Plattsburgh_Garneau
Peromyscus_maniculatus	Deer_Mouse	Rodent	94.2	38.137	4.12	8.24	8	ddPCR	4	SUNY Plattsburgh_Garneau
Peromyscus_maniculatus	Deer_Mouse	Rodent	203	48.33	4.23	8.46	9	ddPCR	4	SUNY Plattsburgh_Garneau
Canis_lupus_familiaris	Dog_Labrador	Carnivore	1.34	0.6802	4.6	9.2	9	ddPCR	6	SUNY at Buffalo_Omer_Gokcumen
Canis_lupus_familiaris	Dog_French_Bulldog	Carnivore	0.46	0.46	5.25	10.5	11	ddPCR	6	SUNY at Buffalo_McCabe
Canis_lupus_familiaris	Dog_Husky	Carnivore	0.44	0.2	5.3	10.6	11	ddPCR	6	SUNY at Buffalo_Omer_Gokcumen
Canis_lupus_familiaris	Dog_Newfoundland	Carnivore	1.6	1.34	5.89	11.78	12	ddPCR	6	SUNY at Buffalo_McCabe
Canis_lupus_familiaris	Dog_LabPitMix	Carnivore	0.7925	0.217	6.19	12.38	12	ddPCR	6	SUNY at Buffalo_McCabe
Canis_lupus_familiaris	Dog_Lab	Carnivore	2.035	1.1763	6.25	12.5	13	ddPCR	6	SUNY at Buffalo_Omer_Gokcumen
Canis_lupus_familiaris	Dog_GoldenRetriever	Carnivore	9.75	4.81	6.26	12.52	13	ddPCR	6	SUNY at Buffalo_McCabe
Canis_lupus_familiaris	Dog_Shepard_beagle	Carnivore	1.185	0.87324	6.36	12.72	13	ddPCR	6	SUNY at Buffalo_McCabe
Canis_lupus_familiaris	Dog_Labrador	Carnivore	2.23	1.689	6.428	12.856	13	ddPCR	6	SUNY at Buffalo_Omer_Gokcumen
Canis_lupus_familiaris	Dog_BlueHeeler	Carnivore	5.7975	2.238	6.45	12.9	13	ddPCR	6	SUNY at Buffalo_McCabe
Canis_lupus_familiaris	Dog_Hound	Carnivore	2.23	1.689	6.524	13.048	13	ddPCR	6	Cornell University
Canis_lupus_familiaris	Dog_Pitbull	Carnivore	10.355	3.2359	6.53	13.06	13	ddPCR	6	SUNY at Buffalo_McCabe
Canis_lupus_familiaris	Dog_Labrador	Carnivore	2.56	1.1125	6.6	13.2	13	ddPCR	6	SUNY at Buffalo_Omer_Gokcumen
Canis_lupus_familiaris	Dog_Beagle	Carnivore	1.745	1.34468	6.614	13.228	13	ddPCR	6	SUNY at Buffalo_McCabe
Canis_lupus_familiaris	Dog_Tucker	Carnivore	0.22	0.468	6.65	13.3	13	ddPCR	6	SUNY at Buffalo_McCabe
Canis_lupus_familiaris	Dog_Hound	Carnivore	0.115	0.0475	6.7	13.4	14	ddPCR	6	Cornell University
Canis_lupus_familiaris	Dog_Labrador	Carnivore	3.77	3.27	6.79	13.58	13	ddPCR	6	SUNY at Buffalo_Omer_Gokcumen
Canis_lupus_familiaris	Dog_Boxer	Carnivore	9.55	4.425	6.848	13.696	14	ddPCR	6	SUNY at Buffalo_McCabe
Canis_lupus_familiaris	Dog_Labrador	Carnivore	3.0675	2.049	6.9	13.8	14	ddPCR	6	SUNY at Buffalo_McCabe
Canis_lupus_familiaris	Dog_AussieCattle_BorderCollie	Carnivore	3.51	2.34	6.91	13.82	14	ddPCR	6	SUNY at Buffalo_McCabe
Canis_lupus_familiaris	Dog_Pittbull_Bulldog	Carnivore	21.65	6.9636	6.91	13.82	14	ddPCR	6	SUNY at Buffalo_McCabe
Canis_lupus_familiaris	Dog_Pitbull	Carnivore	20	9.09	7.176	14.352	14	ddPCR	6	SUNY at Buffalo_McCabe
Canis_lupus_familiaris	Dog_SheepDogMix	Carnivore	2.95	3	7.619	15.238	15	ddPCR	6	SUNY at Buffalo_McCabe
Canis_lupus_familiaris	Dog_EnglishCreamRetriever	Carnivore	7.29	3.879	7.78	15.56	16	ddPCR	6	SUNY at Buffalo_McCabe
Canis_lupus_familiaris	Dog_EnglishCreamRetriever	Carnivore	12.3	8.868	9.69	19.38	19	ddPCR	6	SUNY at Buffalo_McCabe
Equus_africanus_asinus	Donkey	Ungulate	NA	NA	0.51	1.02	2	ddPCR	1	Museum of Southwestern Biology
Capra_aegagrus_hircus	Goat	Ungulate	0.049	0.0192	1.3	2.6	3	ddPCR	1	Cornell University
Capra_aegagrus_hircus	Goat	Ungulate	0.143	0.0772	1.3626	2.7252	3	ddPCR	1	Cornell University
Capra_aegagrus_hircus	Goat	Ungulate	0.181	0.0698	1.47	2.94	3	ddPCR	1	Cornell University
Gorilla_gorilla	Gorilla	Primate	136.5	80.29	2.65	5.3	6	ddPCR	3	Buffalo Zoo
Gorilla_gorilla	Gorilla	Primate	NA	NA	2.73	5.46	6	ddPCR	3	Coriell Institute for Medical Research
Gorilla_gorilla	Gorilla	Primate	356.75	89.187	2.77	5.54	6	ddPCR	3	Buffalo Zoo
Gorilla_gorilla	Gorilla	Primate	433	160.37	2.79	5.58	6	ddPCR	3	Buffalo Zoo
Gorilla_gorilla	Gorilla	Primate	NA	NA	2.82	5.64	6	ddPCR	3	Coriell Institute for Medical Research
Gorilla_gorilla	Gorilla	Primate	780	123.8	2.89	5.78	6	ddPCR	3	Buffalo Zoo
Gorilla_gorilla	Gorilla	Primate	NA	NA	2.9	5.8	6	ddPCR	3	Coriell Institute for Medical Research
Gorilla_gorilla	Gorilla	Primate	528	165	3.1	6.2	6	ddPCR	3	Buffalo Zoo
Chlorocebus_sabaeus	Green_Monk	Primate	NA	NA	1.53	3.06	3	ddPCR	1	Coriell Institute for Medical Research
Chlorocebus sabaeus	Green_Monk	Primate	NA	NA	1.57	3.14	3	ddPCR	1	Coriell Institute for Medical Research
Equus_ferus_caballus	Horse	Ungulate	NA	NA	1	2	2	ddPCR	1	Museum of Southwestern Biology
Equus_ferus_caballus	Horse	Ungulate	NA	NA	1	2	2	ddPCR	1	Museum of Southwestern Biology
Equus_ferus_caballus	Horse	Ungulate	1.3	0.2	1.1	2.2	2	ddPCR	1	Cornell University
Equus_ferus_caballus	Horse	Ungulate	0.43	0.1508	1.14	2.28	2	ddPCR	1	Cornell University
Equus_ferus_caballus	Horse	Ungulate	0.5	0.125	1.15	2.3	2	ddPCR	1	Cornell University
Homo_sapiens	Human	Primate	305	508.33	6.2	12.4	12	ddPCR	5	SUNY at Buffalo_Omer_Gokcumen
Homo_sapiens	Human	Primate	1019.87	812	6.89	13.78	14	ddPCR	5	SUNY at Buffalo_Omer_Gokcumen
Homo_sapiens	Human	Primate	NA	NA	7.358	14.716	15	ddPCR	5	Coriell Institute for Medical Research
Homo_sapiens	Human	Primate	NA	NA	7.486	14.972	15	ddPCR	5	Coriell Institute for Medical Research
Homo_sapiens	Human	Primate	2165.58	1590	8.38	16.76	17	ddPCR	5	SUNY at Buffalo_Omer_Gokcumen
Capra_ibex	Ibex	Ungulate	NA	NA	1	2	2	ddPCR	1	Museum of Southwestern Biology
Lemur_catta	Lemur	Primate	1e-08	0.008	0.88	1.76	2	ddPCR	1	Duke Lemur Center
Lemur_catta	Lemur	Primate	1e-08	0.01	1.02	2.04	2	ddPCR	1	Duke Lemur Center
Callithrix_jacchus	Marmoset	Primate	0.22	0.22	1.65	3.3	4	ddPCR	2	Southwest National Primate Research Center
Callithrix_jacchus	Marmoset	Primate	0.48	0.14948	1.78	3.56	4	ddPCR	2	Southwest National Primate Research Center
Callithrix_jacchus	Marmoset	Primate	0.72	0.334	1.78	3.56	4	ddPCR	2	Southwest National Primate Research Center
Cebuella_pygmaea	Marmoset	Primate	NA	NA	1.8	3.6	4	ddPCR	2	Coriell Institute for Medical Research
Callithrix_jacchus	Marmoset	Primate	NA	NA	1.899	3.798	4	ddPCR	2	Coriell Institute for Medical Research
Mus_musculus	Mouse	Rodent	NA	NA	5.545	11.09	11	ddPCR	7	SUNY at Buffalo_Omer_Gokcumen
Mus_musculus	Mouse	Rodent	NA	NA	5.74	11.48	12	ddPCR	7	SUNY at Buffalo_Omer_Gokcumen
Mus_musculus	Mouse	Rodent	NA	NA	5.82	11.64	12	ddPCR	7	Museum of Southwestern Biology
Mus_musculus	Mouse	Rodent	NA	NA	6.03	12.06	12	ddPCR	7	Museum of Southwestern Biology
Mus_musculus	Mouse	Rodent	590.59	294.858	6.08	12.16	12	ddPCR	7	SUNY at Buffalo_Kramer
Mus_musculus	Mouse	Rodent	1052	378.689	6.2	12.4	12	ddPCR	7	SUNY at Buffalo_Kramer
Mus_musculus	Mouse	Rodent	1350	409	6.64	13.28	13	ddPCR	7	SUNY at Buffalo_Kramer
Mus_musculus	Mouse	Rodent	1350	552.5	6.71	13.42	13	ddPCR	7	SUNY at Buffalo_Kramer
Mus_musculus	Mouse	Rodent	696.7	268.798	6.72	13.44	13	ddPCR	7	SUNY at Buffalo_Kramer
Mus_musculus	Mouse	Rodent	1290	390.9	6.78	13.56	14	ddPCR	7	SUNY at Buffalo_Kramer
Mus_musculus	Mouse	Rodent	1155	396.9	6.78	13.56	14	ddPCR	7	SUNY at Buffalo_Kramer
Mus_musculus	Mouse	Rodent	920	372.44	6.79	13.58	14	ddPCR	7	SUNY at Buffalo_Kramer
Mus_musculus	Mouse	Rodent	754	265.399	6.89	13.78	14	ddPCR	7	SUNY at Buffalo_Kramer
Mus_musculus	Mouse	Rodent	NA	NA	7.524	15.048	15	ddPCR	7	Museum of Southwestern Biology
Pongo_pygmaeus	Orangutan	Primate	NA	NA	2.454	4.908	5	ddPCR	3	Coriell Institute for Medical Research
Pongo_abelii	Orangutan	Primate	NA	NA	2.8125	5.625	6	ddPCR	3	Coriell Institute for Medical Research
Aotus_azarae	Owl_Monkey	Primate	NA	NA	2.11	4.22	4	ddPCR	NA	Coriell Institute for Medical Research
Aotus_azarae	Owl_Monkey	Primate	NA	NA	2.38	4.76	5	ddPCR	NA	Coriell Institute for Medical Research
Sus_scrofa_domesticus	Pig	Ungulate	3.075	2.8236	5	10	10	ddPCR	6	Friedrich-Loeffler-Institut
Sus_scrofa_domesticus	Pig	Ungulate	1.725	1.991	5.04	10.08	10	ddPCR	6	Friedrich-Loeffler-Institut
Sus_scrofa_domesticus	Pig	Ungulate	2.96	2.3967	5.14	10.28	10	ddPCR	6	Friedrich-Loeffler-Institut
Sus_scrofa_domesticus	Pig	Ungulate	6.575	4.62	5.2758	10.5516	11	ddPCR	6	Friedrich-Loeffler-Institut
Sus_scrofa_domesticus	Pig	Ungulate	3.7	2.232	5.496	10.992	11	ddPCR	6	Friedrich-Loeffler-Institut
Sus_scrofa_domesticus	Pig	Ungulate	NA	NA	6.23	12.46	12	ddPCR	6	SUNY at Buffalo_Omer_Gokcumen
Sus_scrofa_domesticus	Pig	Ungulate	24.5	11.05	6.344	12.688	13	ddPCR	6	SUNY at Buffalo_Omer_Gokcumen
Sus_scrofa_domesticus	Pig	Ungulate	9.605	6.965	6.3895	12.779	13	ddPCR	6	Cornell University
Sus_scrofa_domesticus	Pig	Ungulate	NA	NA	6.423	12.846	13	ddPCR	6	Museum of Southwestern Biology
Sus_scrofa_domesticus	Pig	Ungulate	98.9	25.8	6.68	13.36	13	ddPCR	6	Cornell University
Sus_scrofa_domesticus	Pig	Ungulate	33.58	14.6	6.72	13.44	13	ddPCR	6	Cornell University
Ursus_maritimus	PolarBear	Carnivore	NA	NA	1.842	3.684	4	ddPCR	NA	SUNY at Buffalo_Omer_Gokcumen
Cricetomys_gambianus	Pouched_Rat	Rodent	219	26	NA	NA	NA	EST	NA	Cornell University
Macaca_mulatta	Rhesus	Primate	NA	NA	2.48	4.96	5	ddPCR	2	Coriell Institute for Medical Research
Macaca_mulatta	Rhesus	Primate	1970	514.62	2.51	5.02	5	ddPCR	2	Yerkes National Primate Research Center
Macaca_mulatta	Rhesus	Primate	NA	NA	2.53	5.06	5	ddPCR	2	Coriell Institute for Medical Research
Macaca_mulatta	Rhesus	Primate	1993.2	692.56	2.89	5.78	6	ddPCR	2	Southwest National Primate Research Center
Macaca_mulatta	Rhesus	Primate	3567	905.32	2.95	5.9	6	ddPCR	2	Southwest National Primate Research Center
Macaca_mulatta	Rhesus	Primate	4350	1086.96	3.12	6.24	6	ddPCR	2	Southwest National Primate Research Center
Ovis_aries	Sheep	Ungulate	0.223	0.0419	0.78	1.56	2	ddPCR	2	Cornell University
Ovis_aries	Sheep	Ungulate	NA	NA	0.784	1.568	2	ddPCR	2	SUNY at Buffalo_Omer_Gokcumen
Ovis_aries	Sheep	Ungulate	0.194	0.0483	0.923	1.846	2	ddPCR	2	Cornell University
Ovis_aries	Sheep	Ungulate	NA	NA	1	2	2	ddPCR	2	SUNY at Buffalo_Omer_Gokcumen
Ovis_aries	Sheep	Ungulate	0.083	0.02256	1.12	2.24	2	ddPCR	2	Cornell University
Ovis_nivicola	SnowSheep	Ungulate	NA	NA	1.5	3	3	ddPCR	NA	Museum of Southwestern Biology
Ovis_nivicola	SnowSheep	Ungulate	NA	NA	1.6611	3.3222	3	ddPCR	NA	Museum of Southwestern Biology
Ovis_nivicola	SnowSheep	Ungulate	NA	NA	1.8819	3.7638	4	ddPCR	NA	Museum of Southwestern Biology
Allenopithecus_nigroviridis	Swamp_Monkey	Primate	NA	NA	1.86	3.72	4	ddPCR	NA	Coriell Institute for Medical Research
Chlorocebus_pygerythrus	Vervet	Primate	NA	NA	2.52	5.04	5	ddPCR	2	Coriell Institute for Medical Research
Capra_aegagrus	Wild_Goat	Ungulate	NA	NA	0.92	1.84	2	ddPCR	1	Museum of Southwestern Biology
Capra_aegagrus	Wild_Goat	Ungulate	NA	NA	1.07	2.14	2	ddPCR	1	Museum of Southwestern Biology
Canis_lupus	Wolf	Carnivore	NA	NA	0.66	1.32	2	ddPCR	1	Museum of Southwestern Biology
Canis_lupus	Wolf	Carnivore	0.235	0.04835	1	2	2	ddPCR	1	Wolf Park_Davis
Canis_lupus	Wolf	Carnivore	0.25	0.08	1.01	2.02	2	ddPCR	1	Wolf Park_Davis
Canis_lupus	Wolf	Carnivore	0.12	0.0459	1.11	2.22	2	ddPCR	1	Wolf Park_Davis
Canis_lupus	Wolf	Carnivore	NA	NA	1.12	2.24	2	ddPCR	1	Museum of Southwestern Biology
Canis_lupus	Wolf	Carnivore	0.217	0.051288	1.1818	2.3636	2	ddPCR	1	Wolf Park_Davis
Canis_lupus	Wolf	Carnivore	NA	NA	1.23	2.46	2	ddPCR	1	Wolf Park_Davis
Canis_lupus	Wolf	Carnivore	0.155	0.04712	1.247	2.494	2	ddPCR	1	Wolf Park_Davis
Canis_lupus	Wolf	Carnivore	NA	NA	1.301	2.602	2	ddPCR	1	Museum of Southwestern Biology
Canis_lupus	Wolf	Carnivore	1e-06	0.01	1.49	2.98	3	ddPCR	1	Wolf Park_Davis
Canis_lupus	Wolf	Carnivore	0.134	0.039	1.578	3.156	3	ddPCR	1	Wolf Park_Davis
Canis lupus_x_Canis_lupus_familiaris	WolfDog	Carnivore	NA	NA	4	8	8	ddPCR	NA	Museum of Southwestern Biology
Canis lupus_x_Canis_lupus_familiaris	WolfDog	Carnivore	NA	NA	4.3	8.6	9	ddPCR	NA	Museum of Southwestern Biology
Neotoma	WoodRat	Rodent	89.6	39.23	2.86	5.72	6	ddPCR	NA	Weber State University_Skopec
Neotoma	WoodRat	Rodent	71.5	43.15	3.1	6.2	6	ddPCR	NA	Weber State University_Skopec
Neotoma	WoodRat	Rodent	183.5	73.282	3.45	6.9	7	ddPCR	NA	Weber State University_Skopec
Neotoma	WoodRat	Rodent	103	56.87	NA	NA	6	EST	3	Weber State University_Skopec
Neotoma	WoodRat	Rodent	97.4	66.27	NA	NA	6	EST	3	Weber State University_Skopec
Neotoma	WoodRat	Rodent	66.4	82.43	NA	NA	6	EST	3	Weber State University_Skopec
Bos_grunniens	Yak	Ungulate	NA	NA	1	2	2	ddPCR	NA	Museum of Southwestern Biology
Equus_quagga	Zebra	Ungulate	NA	NA	0.985	1.97	2	ddPCR	1	Museum of Southwestern Biology

## Sheet: Diet vs. amylase
#Amylase enzymatic activity in saliva and gene copy numbers across mammalian species with corresponding dietary preferences (data used for Figure 4).
#NORM_ACT, RAWddPCR, Diploid_ddpcr columns are average values for each species calculated from the first tab of this table.
#Diet, dietary preference categorized into broad-range diet (Broad_Range) and specialized diet (Specialized).
#Starch, level of starch consumption categorized into high, medium (Intermed), and low.
Species Name	SampleID	NORM_ACT_(U/mg)	RAWddPCR	Diploid_ddpcr	Starch	Diet	Wild_vs_Domesicated	Commensal_vs_Non-commensal
Ovis_canadensis	BigHornSheep	NA	1	2	Low	Specialized	Wild	non-commensal
Bos_bison	Bison	NA	2.4875	4.975	Low	Specialized	Wild	non-commensal
Felis_catus	Cat	NA	1.06	2.12	Low	Specialized	Domesticated	non-commensal
Colobus_guereza	Colobus	NA	0.7675	1.535	Low	Specialized	Wild	non-commensal
Puma_concolor	Cougar	NA	1.31333	2.62667	Low	Specialized	Wild	non-commensal
Bos_taurus	Cow	0.12349	1.56	3.12	Low	Specialized	Domesticated	non-commensal
Equus_africanus_asinus	Donkey	NA	0.51	1.02	Low	Specialized	Domesticated	non-commensal
Capra_aegagrus_hircus	Goat	0.0554	1.37753	2.75507	Low	Specialized	Domesticated	non-commensal
Equus_ferus_caballus	Horse	0.1586	1.078	2.156	Low	Specialized	Domesticated	non-commensal
Capra_ibex	Ibex	NA	1	2	Low	Specialized	Wild	non-commensal
Ursus_maritimus	PolarBear	NA	1.842	3.684	Low	Specialized	Wild	non-commensal
Ovis_aries	Sheep	0.0375867	0.9214	1.8428	Low	Specialized	Domesticated	non-commensal
Ovis_nivicola	SnowSheep	NA	1.681	3.362	Low	Specialized	Wild	non-commensal
Capra_aegagrus	Wild_Goat	NA	0.995	1.99	Low	Specialized	Wild	non-commensal
Canis_lupus	Wolf	0.0459511	1.18178	2.36356	Low	Specialized	Wild	non-commensal
Bos_grunniens	Yak	NA	1	2	Low	Specialized	Domesticated	non-commensal
Equus_quagga	Zebra	NA	0.985	1.97	Low	Specialized	Wild	non-commensal
Papio_anubis	Baboon	1303.42	3.231	6.462	Intermed	Broad_Range	Wild	non-commensal
Sicista_betulina	Birch_Mouse	NA	2.08667	4.17333	Intermed	Broad_Range	Wild	non-commensal
Ursus_americanus	BlackBear	NA	2.038	4.076	Intermed	Broad_Range	Wild	non-commensal
Pan_paniscus	Bonobo	NA	3.026	6.052	Intermed	Broad_Range	Wild	non-commensal
Ursus_arctos	BrownBear	NA	2.35385	4.7077	Intermed	Broad_Range	Wild	non-commensal
Cebus_capucinus	Capuchin	2.765	2.99667	5.99333	Intermed	Broad_Range	Wild	non-commensal
Pan_troglodytes	Chimpanzee	43.6135	2.97	5.94	Intermed	Broad_Range	Wild	non-commensal
Peromyscus_maniculatus	Deer_Mouse	117.738	3.665	7.33	Intermed	Broad_Range	Wild	non-commensal
Gorilla_gorilla	Gorilla	123.729	2.83125	5.6625	Intermed	Broad_Range	Wild	non-commensal
Chlorocebus sabaeus	Green_Monk	NA	1.55	3.1	Intermed	Broad_Range	Wild	non-commensal
Lemur_catta	Lemur	0.009	0.95	1.9	Intermed	Broad_Range	Wild	non-commensal
Callithrix_jacchus	Marmoset	0.234493	1.78	3.56	Intermed	Broad_Range	Wild	non-commensal
Pongo_abelii	Orangutan	NA	2.63325	5.2665	Intermed	Broad_Range	Wild	non-commensal
Aotus_azarae	Owl_Monkey	NA	2.245	4.49	Intermed	Broad_Range	Wild	non-commensal
Cricetomys_gambianus	Pouched_Rat	26	NA	NA	Intermed	Broad_Range	Wild	non-commensal
Macaca_mulatta	Rhesus	799.864	2.75	5.5	Intermed	Broad_Range	Wild	non-commensal
Allenopithecus_nigroviridis	Swamp_Monkey	NA	1.86	3.72	Intermed	Broad_Range	Wild	non-commensal
Chlorocebus_pygerythrus	Vervet	NA	2.52	5.04	Intermed	Broad_Range	Wild	non-commensal
Neotoma	Wood Rat	60.205	3.13667	6.27333	Intermed	Broad_Range	Wild	non-commensal
Rattus_rattus	Black_Rat	NA	3.13	6.26	High	Broad_Range	Wild	commensal
Sus_scrofa	Boar	3.14678	5.547	11.094	High	Broad_Range	Wild	non-commensal
Rattus_norvegicus	Brown_Rat	66.715	5.37	10.74	High	Broad_Range	Wild	commensal
Canis_lupus_familiaris	Dog	2.77084	6.60876	13.2175	High	Broad_Range	Domesticated	commensal
Homo_sapiens	Human	970.11	7.5285	15.057	High	Broad_Range	Domesticated	commensal
Mus_musculus	Mouse	369.943	6.45	12.9	High	Broad_Range	Wild	commensal
Sus_scrofa_domesticus	Pig	8.05314	5.89	11.78	High	Broad_Range	Domesticated	commensal

## Sheet: Reference
Amylase copy numbers found in available reference genomes (used for Figure 1)
REF_CNV, represents the copy number variation of amylase found in each species. If two different numbers were given, it means different approaches identified different copy numbers in that species.
Source indicates which approach was used to identify the copy numbers (BLAST+Gene models in UCSC or BLAST search)
Species	REF_CNV	Source
Human	5	UCSC
Chimp	3	UCSC
Bonobo	3	UCSC
Gorilla	2-3*	UCSC/BLAST
Orangutan	2-3*	UCSC/BLAST
Gibbon	2	UCSC/BLAST
Rhesus	2	UCSC
Crab-Eating	2	UCSC
Baboon_ham	2	UCSC
Baboon_Anu	2	UCSC
Mandrill	2	BLAST
Proboscus_Monk	1	UCSC
Gold_Snub_Nose	1	UCSC/BLAST
Green_Monk	1	UCSC/BLAST
Colobus	1	BLAST
Sooty Mangabey	2	BLAST
Marmoset	2	UCSC
Squirrel_Monk	2	UCSC/BLAST
Lemurs	1	BLAST
Tarsier	1	UCSC/BLAST
Mouse_Lemur	2	UCSC/BLAST
Bushbaby/Galago	1	UCSC
Malayian_flying_lemur	2	UCSC/BLAST
Tree_Shrew	1	UCSC/BLAST
Egyptian Jeroboa	4	BLAST
Birch_Mouse	NO_REF	BLAST
Deer_Mouse	4	BLAST
Mouse	7	UCSC
Ryukyu Mouse	3	BLAST
Brown_Rat	5	UCSC
Black_Rat	NO_REF	BLAST
Pouched_Rats	NO_REF	BLAST
Voles	2	BLAST
Mongolian Gerbil	3	BLAST
Golden Hamster	2	BLAST
Chinese_Hamster	2	UCSC
Kangaroo_Rat	2-4*	UCSC/BLAST
Beaver	2	BLAST
Alpine Marmot	1-2*	BLAST
Guinea_Pig	2	UCSC/BLAST
Damara Mole Rat	3-4*	BLAST
Upper Galilee blind mole rat	3	BLAST
Naked_Mole_Rat	4	UCSC/BLAST
Squirrel	2-3*	UCSC/BLAST
Degu	3	BLAST
Chinchilla	2	BLAST
Pika	1	UCSC/BLAST
Rabbit	2-4*	UCSC/BLAST
Hedgehog	1	UCSC/BLAST
Star_Nosed_Mole	1	BLAST
Shrew	1	UCSC/BLAST
Pig	5-6*	BLAST
Camel	1-2*	BLAST
Goat	2	BLAST
Wild_Goat	NO_REF	BLAST
Ibex	NO_REF	BLAST
Sheep	2	UCSC/BLAST
BigHornSheep	2	BLAST
SnowSheep	NO_REF	BLAST
Yak	2	BLAST
Cow	2	UCSC
Bison	2	UCSC/BLAST
Water_Buffalo	1	BLAST
Alpaca	1	UCSC/BLAST
Deer	1	BLAST
Tibetan_Antelope	2	BLAST
Dolphin	1	UCSC/BLAST
Killer_Whale	1	BLAST
Beluga_Whale	1	BLAST
Sperm_Whale	1	BLAST
Rhino	1	UCSC/BLAST
Perazawski_Horse	1	BLAST
Horse	1	UCSC
Donkey	1	BLAST
Zebra	NO_REF	BLAST
MegaBat	2	UCSC
Microbat	1	UCSC/BLAST
Walrus	1	BLAST
Seal	1	BLAST
Bears	1-2*	UCSC/BLAST
Ferret	1	UCSC
Dog	5	UCSC/BLAST
Wolf	1	BLAST
Cat	1	UCSC
Cougar	1	BLAST
Cheetah	1	BLAST
Tiger	1	BLAST
Flying_Fox	1	BLAST
Pangolin	1	UCSC
Elephant_Shrew	2	BLAST
Elephant	2	UCSC
Manatee	1-2*	UCSC/BLAST
Cape_Golden_Mole	1	BLAST
Rock_Hyrax	1-2*	UCSC/BLAST
Aardvark	2	BLAST
Tenrec	1	UCSC
Armadillo	1	UCSC/BLAST
Sloth	1	UCSC
Tasmanian_Devil	1	UCSC
Opossom	1	UCSC
Wallaby_Kang	1	UCSC
Platypus	1	UCSC
