# Supplementary material for: Independent amylase gene copy number bursts correlate with dietary preferences in mammals
Source: eLife. 2019 May 14;8:e44628. doi: 10.7554/eLife.44628 (PMC6516957; doi:10.7554/eLife.44628)
Supplement: Supplementary file 2. [file elife-44628-supp2.xlsx]

## Sheet: Primers
#Primer and probe sequences
#Primer_Name, species for which the primers were designed.
#Sequences, sequence for probe (P), forward primer (F), and reverse primer (R).
#Reference genomes checked, additional related species reference genomes (genome-build designation) where primers and probes match by 100%.
#ddPCR experiments, species in which the primer/probe set was used for ddPCR analysis.
Primer_Name	Sequences	Genomes checked	ddPCR experiments
Cat	P: ACGGCCATTTCCAAAGTACTCGCT; F: GTATGCCATCTTCTCCATCC; R:GATCTGGGTACTGAGCCAATTA	Cougar (PumCon1), Cheetah (Aci_jub2), Siberian Tiger (PanTig1.0 (GCF_000464555.1), Leopard (PanPar1.0) Panda (aliMel1), Cat (felCat8)	Cougar, Cat
Dog	P: CCC AAA TACCAA ACC TGG ACG GAC F: CCA GCG CCA CTC AAA CAG AT; R: GTT CTG CTG GGC TCA GTA TGC	Dog (canFam3), Dingo (ASM325472v1), Ferret (musFur1)	Dog, Wolf, WolfxDog (crossbreed)
Horse	P: ACGGCCATTTCCAAAGTACTCGCT; F: GTATGCCATCTTCTCCATCC; R:GATCTGGGTACTGAGCCAATTA	Horse (equCab2), Perazawki Horse (Burgud), Donkey (ASM130575v1)	Horse, Donkey, Zebra
Cow/Sheep	P: AGACCTTGGTGGGAAAGATACCAACC ; F:TGTTACATCTAGTCACCATGTCTTT ; R:ATGCTGTGATTACTGACCCTTC	Cow (bosTau8), Sheep (oviAri4), Goat (ASM170441v1), Bison (bisBis1), Water Buffalo (ASM312139v1), Tibetan Antelope (PHO1.0), Mouflon (Oori1), Alpaca(vicPac2), Yak(vicPac2)	Cow,Sheep,Bison, Big Horn Sheep, Snow Sheep, Ibex, Wild Goat, Goat,Yak
Pig	P: TCATATGTGTGGAAGTGGTGCAGCT ; F:GCGTATTTATGTGGATGCTGTC ; R:CTGTTTCCAGGGTTGCAATAAC	Pig (susScr11)	Pig, Wild Boar
Mouse	P: CCAGCACCATGTCCTCGCTGATTA ; F:TCCTACCTAGCATCCCAGAAT ; R: CTGACAGAGCCCTTGTGTTT	House Mouse (mm10), Ryukyu Mouse (CAROLI_ElJ_v1.1), Vole (MicOch1)	Mouse, Deer Mouse, Birch Mouse
Rat	P: TGTCCTCGCTGATTGTCATGGTTGT ; F:ACATAGTCCTACCTAGCATCCC ; R:CTGACAGAGCCCTTGTGTTT_____P: ATGTCCTCGCTGGTTGTCATGGTT ; F:CCAGAAAGTCAGGATGAT ; R: CTGACAGAGCCCTTGTCTTT	Brown Rat (rn6)	Brown Rat, Black Rat, Wood Rat
Lemur	P: AAT CAA CGA GGA CAT GGA GCT GGT F: ACC TAG AGT CCC AGA ATG TAA GA R: CTG ACC GAG CAC TTG TCT TT	Mouse Lemur (micMur2)	Lemur
NWM (NewWorldMonkeys)	P: ATGTGCGTTCCAAGGTTGCAGAAT ; F:CTGGATCTTGCACTGGAGAAA ; R:CAATTCTGAAGCCAGCAACAC	Marmoset (calJac3), Capuchin (GCA_001604975.1)	Marmoset, Capuchin, Owl Monkey
OWM (OldWorldMonkeys)	P: TGTGGCAATGACTGGGTCTGTGAA ; F:GGGCCACCAAATAATAATGGAGTA ; R:ACCTTATTTGGCGCCATCG	Rhesus (rheMac8), Crab-Eating Macaque (nacFas5), Baboon (papHam1&papAnu2), Mandrill (Mieu.le1), Proboscus Monkey (nasLar1), Gold Snub-Nosed Monkey (rhiRox1), Green Monkey (chlSab2), Colobus Monkey (Cang.pa_1.0) , Sooty Mangebey (Caty_1)	Rhesus, Baboon, Green Monkey, Colobus, Allen's Swamp Monkey, Vervet
Sequence1 (Great Apes)	P: ACAGTAACTGGTTCCCTGCAGGAA ; F:ATGTGGCCTGGAGACATAAAG R:ACCTCCTGGTAAATGAAAGGTT	Chimpanzee (panTro4), Orangutan (ponAbe3)	Chimpanzee, Bonobo, Orangutan
Gorilla	P: TGAATGGCGATGGGTTGATATTGCTCT ; F:AGGACGGACATCTATTGTTCAT R:GGAGCTAAATATCGCTCACATTC	Gorilla (gorGor4)	Gorilla
Human	P: TGATAATGGGAGCAACCAAGTGGCT ; F:TTCCGCAATGTAGTGGATGG R:AATGAATCCTCTGTTTCCTCTCC	Human (hg19), Chimpanzee (panTro4), Orangutan (ponAbe3)	Human
