# Supplementary material for: Independent amylase gene copy number bursts correlate with dietary preferences in mammals
Source: eLife. 2019 May 14;8:e44628. doi: 10.7554/eLife.44628 (PMC6516957; doi:10.7554/eLife.44628)
Supplement: Supplementary file 3. — Figure supplements [file elife-44628-supp3.xlsx]

## Sheet: Sheet1
#Retrotransposon BLAST/BLAT analysis
#Species, The species in which retrotransposon are being analyzed, with corresponding reference genome is indicated in parentheses
#The name of the specific retrotransposon analyzed was given in the upper left corner of each matrix
#The numbers in the grey boxes represent the order of retrotransposons in the amylase locus as depicted from left to right in Fig. 2b
#The percentages represent retrotransposon similarities to each other, according to BLAST analysis
#The chromosomal position of retrotransposons are given to the right of the matrix
Species	HERVE_a-int	1	2	3
Human (hg19)	1	1	1	0.999	chr1:104191138-104194664
	2	1	1	0.999	chr1:104242550-104246076
	3	0.999	0.999	1	chr1:104285276-104288802
Mouse (mm10)	L1Md_T	1	2	3	4
	1	1	1	0.988	0.988	chr3:113264362-113269610
	2	1	1	0.988	0.988	chr3:113296974-113302222
	3	0.988	0.988	1	1	chr3:113329577-113334823
	4	0.988	0.988	1	1	chr3:113362183-113367429
Rat (rn6)	L1_Rat3	1	2	3
	1	1	0.993	0.981	chr2:216372942-216373351
	2	0.993	1	0.981	chr2:216338079-216338843
	3	0.981	0.972	1	chr2:216400681-216401444
Pig (susScr11)	L1M3	1	2	3	4_sc	5_sc	6_sc
	1	1	0.979	0.975	0.998	0.983	0.918	chr4:115248778-115249864
	2	0.972	1	0.97	0.968	0.98	0.907	chr4:115241510-115242595
	3	0.958	0.938	1	0.956	0.951	0.947	chr4:115203079-115204169
	4_sc	0.995	0.975	0.972	1	0.98	0.913	chrUn_NW_018084817v1:19528-20615
	5_sc	0.989	0.974	0.967	0.973	1	0.909	chrUn_NW_018085083v1:7945-9039
	6_sc	0.925	0.919	96.3%%	0.932	0.926	1	chrUn_NW_018085083v1:40166-41028
Dog(canFam3)	L1_Canid	1_sc	2_sc	3_sc	4_sc
	1_sc	1	1	0.998	1	chrUn_AAEX03024353:1111-1532
	2_sc	1	1	0.996	1	chrUn_AAEX03020568:33084-33505
	3_sc	0.998	0.996	1	0.996	chrUn_AAEX03020568:3415-3836
	4_sc	1	1	0.996	1	chrUn_AAEX03022739:7980-8401
